# Supplementary material for: Genetic combining ability of coriander genotypes for agronomic and phytochemical traits in response to contrasting irrigation regimes
Source: PLoS One. 2018 Jun 28;13(6):e0199630. doi: 10.1371/journal.pone.0199630 (PMC6023167; doi:10.1371/journal.pone.0199630)
Supplement: S1 Data File — (XLS) [file pone.0199630.s001.xls]

## Sheet: Parents & F1 Data
Irrigation Regime	Replication	Parents and F1 generation	Days to flowering (DTF)	Days to end of flowering (DTEOF)	Days to ripening (DTR)	Umbel number per plant (UNPP)	Fertile umbel number per plant (FUNPP)	Fruit number per plant (FNPP)	Thousand fruit weight (TFW)	Fruit yield (FY)	Fatty oil content (FOC)	Fatty oil yield (FOY)
Well Watered	1	P1	81	97	102	63.4	30.2	1354.25	7.98	3.6	18	0.648
Well Watered	2	P1	84	97	103	82.6	29.4	1005.4	7.64	4.68	17	0.796
Well Watered	3	P1	79	96	101	75.2	59	1703.1	8.44	5.367	20	1.073
Well Watered	1	P1*P2	85	98	104	85.8	35.6	1503.1	6.73	5.2	22	1.144
Well Watered	2	P1*P2	83	99	106	90.7	37.4	1553.9	7.17	3.87	23	0.89
Well Watered	3	P1*P2	86	97	104	95.2	33.8	1541.2	6.9	6.7	20	1.34
Well Watered	1	P1*P3	81	94	102	70.1	40.5	1285.6	7.69	11.69	17	1.987
Well Watered	2	P1*P3	83	95	103	64.9	35.6	1239	8.11	10.87	18	1.957
Well Watered	3	P1*P3	80	94	102	75.3	44.9	1300.6	7.83	12.48	20	2.496
Well Watered	1	P1*P4	79	96	101	90.7	75.1	1541.2	8.2	11.94	25	2.985
Well Watered	2	P1*P4	78	97	103	81.6	69.9	1597.8	8.41	11.99	24	2.878
Well Watered	3	P1*P4	80	96	101	92.1	80.6	1501	8.18	14.367	26	3.735
Well Watered	1	P1*P5	83	97	105	76.3	35.2	1298.7	7.53	10.2	18	1.836
Well Watered	2	P1*P5	85	98	107	80.1	38.1	1348.8	7.99	8.9	20	1.78
Well Watered	3	P1*P5	83	97	104	72.6	33.2	1288.9	7.86	11.6	17	1.972
Well Watered	1	P1*P6	58	73	88	80.1	40.3	1480.4	10.5	6.68	27	1.804
Well Watered	2	P1*P6	59	72	89	76.8	38.2	1453.9	10.78	4.79	26	1.245
Well Watered	3	P1*P6	57	75	88	84.4	43.1	1441.2	10.98	8.79	27	2.373
Well Watered	1	P2	87	97	106	83.6	32.4	1073	6.15	10.6	16	1.696
Well Watered	2	P2	88	98	107	84.5	23.5	1088.6	5.51	7.64	14	1.07
Well Watered	3	P2	83	96	106	78.6	33.6	1104.2	6.25	10.9	17	1.853
Well Watered	1	P2*P3	83	94	103	78.7	15.9	973.4	6.07	12.3	18	2.214
Well Watered	2	P2*P3	85	96	105	77.4	18.1	1001.4	5.57	10.9	20	2.18
Well Watered	3	P2*P3	82	94	102	83.6	11.3	945.4	5.55	13.6	16	2.176
Well Watered	1	P2*P4	82	96	104	88.1	45.8	1348	6.12	18.1	19	3.439
Well Watered	2	P2*P4	83	97	105	82.6	43.9	1380.4	5.8	20.1	17	3.417
Well Watered	3	P2*P4	83	97	104	85.3	44.9	1353.9	6.18	16.1	21	3.381
Well Watered	1	P2*P5	85	96	107	75.1	12.5	1044.5	7.5	11.3	23	2.599
Well Watered	2	P2*P5	86	97	109	76.4	15.1	1077.8	7.4	9.9	25	2.475
Well Watered	3	P2*P5	85	96	107	80.1	19.9	1096	7.06	12.9	21	2.709
Well Watered	1	P2*P6	63	75	92	60.6	16.5	900.4	9.6	10.8	23	2.484
Well Watered	2	P2*P6	65	77	94	58.4	19.1	944.8	9.48	8.7	22	1.914
Well Watered	3	P2*P6	61	75	91	65.1	14.2	923.4	9.77	12.9	24	3.096
Well Watered	1	P3	78	93	97	59.8	17.2	882.8	6.62	5.84	16	0.934
Well Watered	2	P3	83	94	99	61	18.6	870.4	5.4	4.7	18	0.846
Well Watered	3	P3	78	92	100	88.8	29.2	991.7	5.78	5.727	15	0.859
Well Watered	1	P3*P4	79	93	104	80.7	70.8	1328.3	6.92	10.64	16	1.702
Well Watered	2	P3*P4	77	95	106	85.4	67.2	1349.6	6.6	12.233	18	2.202
Well Watered	3	P3*P4	79	93	103	92.6	65.1	1307	6.39	14.02	15	2.103
Well Watered	1	P3*P5	83	95	105	74	20.2	594	5.95	8.5	21	1.785
Well Watered	2	P3*P5	85	97	104	65.2	14.2	492	7.1	6.313	19	1.199
Well Watered	3	P3*P5	82	94	107	70.2	16.8	678.1	6.5	7.52	22	1.654
Well Watered	1	P3*P6	60	75	90	60.2	10.8	882.8	9.49	7.8	25	1.95
Well Watered	2	P3*P6	58	74	91	55.6	11.1	870.4	9.36	5.7	23	1.311
Well Watered	3	P3*P6	62	77	89	64.9	11.8	891.7	9.7	9.9	27	2.673
Well Watered	1	P4	78	96	100	65.6	55.8	1148	7.42	4.52	15	0.678
Well Watered	2	P4	76	94	100	85.4	60.8	1580.4	7.37	7.64	14	1.07
Well Watered	3	P4	77	92	101	80.6	63.6	1553.9	7.87	8.233	17	1.4
Well Watered	1	P4*P5	83	96	103	85.6	70.8	1482	7.42	13.1	22	2.882
Well Watered	2	P4*P5	85	97	105	75.4	65.2	1462	7.57	11.9	24	2.856
Well Watered	3	P4*P5	81	95	103	81.6	72.1	1455.6	7.87	14.3	21	3.003
Well Watered	1	P4*P6	59	74	91	86.7	55.2	1373	9.1	7.6	26	1.976
Well Watered	2	P4*P6	58	76	93	80.6	65.2	1388.6	9.98	6.2	25	1.55
Well Watered	3	P4*P6	60	73	90	91.1	60.3	1404.2	10.28	9.4	27	2.538
Well Watered	1	P5	83	98	107	73.4	42.8	873.4	6.9	6.9	19	1.311
Well Watered	2	P5	87	97	106	83	27.8	1101.4	6.81	8.5	18	1.53
Well Watered	3	P5	87	96	105	63	18.6	645.4	6.68	5.313	20	1.063
Well Watered	1	P5*P6	62	76	89	55.4	14.9	938.6	9.81	9.7	22	2.134
Well Watered	2	P5*P6	61	78	90	58.6	17.1	819.5	9.58	7.6	24	1.824
Well Watered	3	P5*P6	63	76	89	52.9	23.9	811.2	9.99	11.7	21	2.457
Well Watered	1	P6	54	69	77	50.2	27.4	938.6	10.68	3.02	22	0.664
Well Watered	2	P6	53	68	77	40.2	19	819.5	7.8	2.3	23	0.529
Well Watered	3	P6	52	68	77	42.3	17.3	811.2	7.56	1.89	21	0.397
Mild Water Deficit Stress	1	P1	81	91	97	39.2	7.8	406.99	4.52	2.563	14	0.359
Mild Water Deficit Stress	2	P1	81	92	98	49	10	385.98	4.6	1.429	16	0.229
Mild Water Deficit Stress	3	P1	77	89	96	23.8	8.6	432.55	5.32	1.889	15	0.283
Mild Water Deficit Stress	1	P1*P2	82	94	98	31.8	7	199.53	4.89	1.82	20	0.364
Mild Water Deficit Stress	2	P1*P2	84	95	99	33.9	7.4	162.19	4.55	1.29	18	0.232
Mild Water Deficit Stress	3	P1*P2	82	94	99	28	8.6	203.3	4.4	2.14	22	0.471
Mild Water Deficit Stress	1	P1*P3	81	93	97	22	7	193.67	4.71	2.19	15	0.329
Mild Water Deficit Stress	2	P1*P3	81	94	98	21.8	7.5	242.85	4.22	1.85	14	0.259
Mild Water Deficit Stress	3	P1*P3	82	95	98	28	6.9	183.4	4.34	2.46	16	0.394
Mild Water Deficit Stress	1	P1*P4	76	83	89	29.9	9.9	656.99	4.6	9.76	17	1.659
Mild Water Deficit Stress	2	P1*P4	75	84	90	39	11.7	635.98	4.63	7.89	16	1.262
Mild Water Deficit Stress	3	P1*P4	74	82	90	33.8	10.9	682.55	4.89	11.1	19	2.109
Mild Water Deficit Stress	1	P1*P5	83	90	100	33.4	5.8	321.81	4.39	1.42	17	0.241
Mild Water Deficit Stress	2	P1*P5	84	90	99	27.6	8.4	316.65	4.16	1.28	19	0.243
Mild Water Deficit Stress	3	P1*P5	83	91	98	24	7.8	370.35	4.99	1.56	16	0.25
Mild Water Deficit Stress	1	P1*P6	53	70	77	39	9.8	423.56	9.42	5.8	25	1.45
Mild Water Deficit Stress	2	P1*P6	54	71	78	32.4	12.6	421.15	9.5	4.6	24	1.104
Mild Water Deficit Stress	3	P1*P6	54	70	78	36.6	14.4	491.1	10.22	6.9	26	1.794
Mild Water Deficit Stress	1	P2	84	92	97	38.4	7.6	233.4	3.64	0.85	12	0.102
Mild Water Deficit Stress	2	P2	81	92	99	27	10.8	268.06	4.31	1.156	13	0.15
Mild Water Deficit Stress	3	P2	84	93	100	16.8	7	248.88	5.26	1.4	10	0.14
Mild Water Deficit Stress	1	P2*P3	84	95	98	18.2	6.4	269.39	4.38	2.38	16	0.381
Mild Water Deficit Stress	2	P2*P3	85	96	99	19.6	6.5	300.78	5.14	1.99	14	0.279
Mild Water Deficit Stress	3	P2*P3	84	95	99	16.2	8	330.18	4.19	2.84	17	0.483
Mild Water Deficit Stress	1	P2*P4	74	81	89	25.5	11.6	698.88	6.8	8.99	16	1.438
Mild Water Deficit Stress	2	P2*P4	75	82	88	44.2	12	580.43	4.88	6.84	15	1.026
Mild Water Deficit Stress	3	P2*P4	73	81	87	33.8	10.4	610.58	4.38	10.97	19	2.084
Mild Water Deficit Stress	1	P2*P5	81	97	102	28	5.8	270.35	3.93	1.234	22	0.271
Mild Water Deficit Stress	2	P2*P5	82	96	101	24	7.6	308.2	4.63	1.11	20	0.222
Mild Water Deficit Stress	3	P2*P5	82	96	101	21	8.5	295.85	4.15	1.16	24	0.278
Mild Water Deficit Stress	1	P2*P6	55	69	79	33	12.2	409.39	9.82	5.9	18	1.062
Mild Water Deficit Stress	2	P2*P6	54	69	80	34.6	8.9	350.78	9.8	4.7	19	0.893
Mild Water Deficit Stress	3	P2*P6	54	68	79	29.2	10.8	380.18	9.08	7.7	19	1.463
Mild Water Deficit Stress	1	P3	80	91	96	33	7.6	552.64	4.35	2.84	15	0.426
Mild Water Deficit Stress	2	P3	77	87	93	33	9.2	567	5.17	2.929	14	0.41
Mild Water Deficit Stress	3	P3	76	89	91	13	7.4	439.21	4.65	1.579	17	0.268
Mild Water Deficit Stress	1	P3*P4	71	80	88	33.8	8.2	600.43	5.98	7.9	16	1.264
Mild Water Deficit Stress	2	P3*P4	71	79	89	38.6	12.4	610.58	6.78	5.8	17	0.986
Mild Water Deficit Stress	3	P3*P4	72	80	88	23.2	9.7	649.6	5.18	9.84	15	1.476
Mild Water Deficit Stress	1	P3*P5	85	92	100	31.2	7.4	356.99	5.21	2.47	19	0.469
Mild Water Deficit Stress	2	P3*P5	81	93	99	31.4	5	335.98	4.37	1.89	17	0.321
Mild Water Deficit Stress	3	P3*P5	81	91	98	22	6.6	372.55	4.37	2.84	21	0.596
Mild Water Deficit Stress	1	P3*P6	55	69	78	28	11	421.15	9.75	6.6	24	1.584
Mild Water Deficit Stress	2	P3*P6	55	68	77	35.9	9.2	491.1	9.57	4.7	23	1.081
Mild Water Deficit Stress	3	P3*P6	56	69	78	32.4	10.7	438.82	9.05	8.1	26	2.106
Mild Water Deficit Stress	1	P4	75	86	92	53	14	730.43	7.4	6.143	16	0.983
Mild Water Deficit Stress	2	P4	75	88	97	45.8	10.2	760.58	5.48	4.167	18	0.75
Mild Water Deficit Stress	3	P4	76	88	94	23.2	10	699	4.98	5.5	15	0.825
Mild Water Deficit Stress	1	P4*P5	73	81	85	32	10.9	600.43	5.86	8.89	19	1.689
Mild Water Deficit Stress	2	P4*P5	74	80	86	37.4	12.7	610.58	4.54	6.45	18	1.161
Mild Water Deficit Stress	3	P4*P5	72	81	84	35.5	8.9	630.6	5.59	10.79	21	2.266
Mild Water Deficit Stress	1	P4*P6	53	68	76	38.2	14.8	450.43	9.84	11.1	25	2.775
Mild Water Deficit Stress	2	P4*P6	54	67	77	34.4	13	480.58	9.71	8.9	23	2.047
Mild Water Deficit Stress	3	P4*P6	53	67	77	38.8	11	420	10.66	10.1	26	2.626
Mild Water Deficit Stress	1	P5	81	90	100	45.2	6	309.39	3.98	1.231	17	0.209
Mild Water Deficit Stress	2	P5	81	92	97	42.4	4.4	350.78	6.14	2.333	16	0.373
Mild Water Deficit Stress	3	P5	81	92	101	17.8	5.2	380.18	2.79	1.059	18	0.191
Mild Water Deficit Stress	1	P5*P6	54	70	79	33.8	8.6	414	9.28	5.5	19	1.045
Mild Water Deficit Stress	2	P5*P6	56	68	78	36.6	10.6	401.65	9.09	2.9	18	0.522
Mild Water Deficit Stress	3	P5*P6	55	69	77	39.2	9.8	443.56	9.28	7.1	20	1.42
Mild Water Deficit Stress	1	P6	52	66	75	22.2	9.4	237.08	10.38	2.462	25	0.615
Mild Water Deficit Stress	2	P6	51	65	74	14	8.8	282.9	9.19	2.6	26	0.676
Mild Water Deficit Stress	3	P6	51	66	76	13.8	9.6	257.06	9.38	2.412	25	0.603
Severe Water Deficit Stress	1	P1	78	84	89	33.8	6.8	391.08	4.9	1.933	15	0.29
Severe Water Deficit Stress	2	P1	80	81	86	28.6	7.4	256	4.7	1.2	18	0.216
Severe Water Deficit Stress	3	P1	78	82	89	25.6	8.4	191.05	5.2	1	14	0.14
Severe Water Deficit Stress	1	P1*P2	86	88	95	25.9	8.6	232.88	4.3	0.82	18	0.148
Severe Water Deficit Stress	2	P1*P2	84	89	94	28.7	6.4	255.15	4.5	0.59	16	0.094
Severe Water Deficit Stress	3	P1*P2	87	88	96	22.8	6.8	283.35	4.7	1.14	20	0.228
Severe Water Deficit Stress	1	P1*P3	82	87	91	27.2	8.2	336.88	5	1.26	16	0.202
Severe Water Deficit Stress	2	P1*P3	84	88	92	24.8	6.6	302.36	5.5	0.85	18	0.153
Severe Water Deficit Stress	3	P1*P3	81	89	93	22	7.3	303.89	4.9	1.46	15	0.219
Severe Water Deficit Stress	1	P1*P4	80	83	91	30.8	9.9	532.72	5.6	3.26	20	0.652
Severe Water Deficit Stress	2	P1*P4	79	80	92	33.6	10.4	522.88	5.7	1.39	22	0.306
Severe Water Deficit Stress	3	P1*P4	81	82	91	28.6	10.4	626.29	5.9	4.6	19	0.874
Severe Water Deficit Stress	1	P1*P5	84	89	95	23.8	8.2	226.29	5.2	0.42	14	0.059
Severe Water Deficit Stress	2	P1*P5	86	90	96	25.1	7.6	148.43	5	0.48	15	0.072
Severe Water Deficit Stress	3	P1*P5	84	91	97	21.3	5.8	234.5	5.5	0.56	13	0.073
Severe Water Deficit Stress	1	P1*P6	52	68	77	32.8	10	426.29	9.3	4.8	23	1.104
Severe Water Deficit Stress	2	P1*P6	53	69	77	25.6	10.8	348.43	9.3	3.6	21	0.756
Severe Water Deficit Stress	3	P1*P6	51	68	76	29.6	13.6	374.5	9.2	5.9	24	1.416
Severe Water Deficit Stress	1	P2	81	88	90	22.6	6.2	156.55	4.3	0.677	10	0.068
Severe Water Deficit Stress	2	P2	84	89	92	24	4.2	119.76	4.2	0.5	11	0.055
Severe Water Deficit Stress	3	P2	81	87	95	16.8	8.4	123.13	4.7	0.573	10	0.057
Severe Water Deficit Stress	1	P2*P3	84	90	96	22.2	6.2	226.29	4.3	3.747	13	0.487
Severe Water Deficit Stress	2	P2*P3	86	91	97	17.7	5.2	148.43	4.3	0.89	14	0.125
Severe Water Deficit Stress	3	P2*P3	83	90	98	24.4	8.4	274.5	4.2	1.74	13	0.226
Severe Water Deficit Stress	1	P2*P4	81	83	93	28.2	9	455.15	5.9	2.59	16	0.414
Severe Water Deficit Stress	2	P2*P4	82	84	90	23.8	9.8	483.35	4.7	3.44	15	0.516
Severe Water Deficit Stress	3	P2*P4	81	84	92	22	13.6	581.32	5.9	4.57	17	0.777
Severe Water Deficit Stress	1	P2*P5	86	90	97	26	7.1	197.9	5.8	0.234	17	0.04
Severe Water Deficit Stress	2	P2*P5	87	89	98	22.6	6	156.55	5.2	0.28	16	0.045
Severe Water Deficit Stress	3	P2*P5	86	89	99	24	8.2	119.76	5.9	0.16	18	0.029
Severe Water Deficit Stress	1	P2*P6	55	67	78	22.9	11.8	356.55	9.9	2.9	22	0.638
Severe Water Deficit Stress	2	P2*P6	57	67	79	25.1	10	319.76	10.7	1.7	20	0.34
Severe Water Deficit Stress	3	P2*P6	53	66	78	20.7	9.8	323.13	9.9	4.7	24	1.128
Severe Water Deficit Stress	1	P3	77	82	84	20.6	6.8	255.15	5.6	1.423	14	0.199
Severe Water Deficit Stress	2	P3	75	81	86	23.4	8.2	283.35	5.1	1.452	13	0.189
Severe Water Deficit Stress	3	P3	77	81	85	20.4	5.4	181.32	4.8	0.868	15	0.13
Severe Water Deficit Stress	1	P3*P4	79	81	92	25.8	12.8	485.27	5.8	3.9	15	0.585
Severe Water Deficit Stress	2	P3*P4	78	82	91	24	9	535.75	5.9	1.8	14	0.252
Severe Water Deficit Stress	3	P3*P4	79	83	92	24.4	9.8	564.45	5.4	5.84	15	0.876
Severe Water Deficit Stress	1	P3*P5	82	84	95	22.2	7.2	212.88	4.8	1.47	16	0.235
Severe Water Deficit Stress	2	P3*P5	83	86	94	23.2	8.2	255.15	5.2	0.89	15	0.134
Severe Water Deficit Stress	3	P3*P5	81	83	96	19.8	6	283.35	5.9	1.84	18	0.331
Severe Water Deficit Stress	1	P3*P6	54	68	78	21.2	10.8	332.72	9.4	4.1	21	0.861
Severe Water Deficit Stress	2	P3*P6	52	67	77	26.4	12	322.88	9.9	2.2	20	0.44
Severe Water Deficit Stress	3	P3*P6	56	68	78	23.4	9.8	426.29	9.1	5.6	23	1.288
Severe Water Deficit Stress	1	P4	76	82	85	21	10.8	485.27	5.6	2.727	12	0.327
Severe Water Deficit Stress	2	P4	78	81	84	27.2	9.2	435.75	4.7	1.116	14	0.156
Severe Water Deficit Stress	3	P4	75	80	86	22.8	8.2	564.45	4.9	1.5	13	0.195
Severe Water Deficit Stress	1	P4*P5	82	84	89	28.8	11.2	556.55	5.7	3.89	17	0.661
Severe Water Deficit Stress	2	P4*P5	81	86	88	24.6	9.2	519.76	5.9	1.45	16	0.232
Severe Water Deficit Stress	3	P4*P5	82	82	89	20.6	13.4	523.13	5.7	5.79	18	1.042
Severe Water Deficit Stress	1	P4*P6	53	68	78	27	13.8	497.89	10.2	5.6	22	1.232
Severe Water Deficit Stress	2	P4*P6	52	66	76	31.6	12.4	411.32	10.9	3.4	24	0.816
Severe Water Deficit Stress	3	P4*P6	54	67	77	22.4	13.4	577.53	9.7	4.6	21	0.966
Severe Water Deficit Stress	1	P5	80	85	89	23.2	7	136.88	5.2	0.706	13	0.092
Severe Water Deficit Stress	2	P5	78	87	89	26.4	8.6	202.36	5.9	0.657	12	0.079
Severe Water Deficit Stress	3	P5	81	86	90	21.4	6.8	103.89	4.7	0.394	14	0.055
Severe Water Deficit Stress	1	P5*P6	54	68	78	22	10.4	385.27	9.9	6	16	0.96
Severe Water Deficit Stress	2	P5*P6	53	66	76	26.6	9	335.75	9.7	3.4	14	0.476
Severe Water Deficit Stress	3	P5*P6	55	67	77	27.4	13	364.45	10.2	4.6	19	0.874
Severe Water Deficit Stress	1	P6	50	65	76	15.6	7.4	220	9.8	2.156	20	0.431
Severe Water Deficit Stress	2	P6	49	66	75	16.4	8.2	194.32	8.4	1.632	18	0.294
Severe Water Deficit Stress	3	P6	49	64	75	20.6	9.1	257.62	10.4	2.923	21	0.614

## Sheet: Parents & F2 Data
Irrigation Regime	Replication	Parents and F2 generation	Days to flowering (DTF)	Days to end of flowering (DTEOF)	Days to ripening (DTR)	Umbel number per plant (UNPP)	Fertile umbel number per plant (FUNPP)	Fruit number per plant (FNPP)	Thousand fruit weight (TFW)	Fruit yield (FY)	Fatty oil content (FOC)	Fatty oil yield (FOY)
Well Watered	1	P1	81	97	102	63.4	30.2	1354.25	7.98	3.6	18	0.648
Well Watered	2	P1	84	97	103	82.6	29.4	1005.4	7.64	4.68	17	0.796
Well Watered	3	P1	79	96	101	75.2	59	1703.1	8.44	5.367	20	1.073
Well Watered	1	P1*P2	82	98	106	80.44	40.01	1314.32	6.7	3.729	19.26	0.718
Well Watered	2	P1*P2	80	97	106	83.83	39.14	1423.27	6.39	2.596	20.25	0.526
Well Watered	3	P1*P2	84	97	106	88.96	38.78	1308.44	6.84	4.912	17.83	0.876
Well Watered	1	P1*P3	83	93	101	72.31	39.5	1216.61	7.74	7.111	15.27	1.086
Well Watered	2	P1*P3	83	97	102	77.18	33.3	1261.61	7.54	6.146	16.42	1.009
Well Watered	3	P1*P3	79	93	101	76.48	38.13	1231.57	7.72	7.665	18.44	1.413
Well Watered	1	P1*P4	82	94	102	85.35	73.28	1522.83	7.96	7.44	19.75	1.47
Well Watered	2	P1*P4	75	94	102	80.13	65.7	1515.85	8.16	7.49	17.69	1.325
Well Watered	3	P1*P4	80	94	104	88.84	75.83	1472.26	7.94	9.867	21.92	2.163
Well Watered	1	P1*P5	84	96	104	74.91	40.57	1214.13	6.81	5.736	16.44	0.943
Well Watered	2	P1*P5	84	97	106	75.66	36.49	1316.11	6.91	4.76	18.25	0.869
Well Watered	3	P1*P5	80	95	104	78.74	38.22	1214.22	7.47	7.064	15.73	1.111
Well Watered	1	P1*P6	60	70	86	79.75	39.61	1292.97	9.87	5.915	19.83	1.173
Well Watered	2	P1*P6	59	72	86	80.35	37.1	1375.46	9.42	4.551	18.91	0.861
Well Watered	3	P1*P6	59	69	88	83.37	37.13	1360.73	10.39	8.184	20.66	1.691
Well Watered	1	P2	87	97	106	83.6	32.4	1073	6.15	10.6	16	1.696
Well Watered	2	P2	88	98	107	84.5	23.5	1088.6	5.51	7.64	14	1.07
Well Watered	3	P2	83	96	106	78.6	33.6	1104.2	6.25	10.9	17	1.853
Well Watered	1	P2*P3	86	92	104	77.46	16.59	1026.2	6.08	7.346	16.86	1.239
Well Watered	2	P2*P3	86	94	106	76.31	15.98	994.54	6.1	5.68	17.42	0.989
Well Watered	3	P2*P3	88	92	104	79.81	16.59	945.4	5.87	8.591	14.54	1.249
Well Watered	1	P2*P4	81	95	104	89.44	54.52	1305.63	5.59	10.816	17.27	1.868
Well Watered	2	P2*P4	81	95	105	83.92	54.64	1325.81	6.39	12.326	14.65	1.806
Well Watered	3	P2*P4	85	96	105	86.84	51.45	1319.16	5.6	9.001	19.77	1.779
Well Watered	1	P2*P5	85	95	106	73.78	20.58	1050.78	7	6.924	19.52	1.352
Well Watered	2	P2*P5	85	96	107	73.4	20.08	1119.06	6.66	5.175	21.7	1.123
Well Watered	3	P2*P5	92	95	106	77.92	21.03	1094.54	6.22	8.357	17.59	1.47
Well Watered	1	P2*P6	62	73	89	60.7	16.03	942.8	8.84	6.873	19.73	1.356
Well Watered	2	P2*P6	61	76	91	58.5	14.23	946.62	8.87	5.22	18.75	0.979
Well Watered	3	P2*P6	61	71	89	58.6	15.29	899.54	9.32	9.12	20.3	1.851
Well Watered	1	P3	78	93	97	59.8	17.2	882.8	6.62	5.84	16	0.934
Well Watered	2	P3	83	94	99	61	18.6	870.4	5.4	4.7	18	0.846
Well Watered	3	P3	78	92	100	88.8	29.2	991.7	5.78	5.727	15	0.859
Well Watered	1	P3*P4	83	94	104	77.96	59.51	1312.97	6.45	6.551	14.47	0.948
Well Watered	2	P3*P4	79	93	103	79.4	63.21	1278.44	6.15	7.385	16.55	1.222
Well Watered	3	P3*P4	84	93	103	90.58	61.28	1354.31	5.88	8.566	13.81	1.183
Well Watered	1	P3*P5	80	93	105	66.86	20.85	877.62	6.19	7.353	18.82	1.384
Well Watered	2	P3*P5	86	96	107	70.05	14.19	847.83	5.9	5.732	17.72	1.016
Well Watered	3	P3*P5	80	94	103	63.84	24.05	661.25	6.16	6.305	19.42	1.224
Well Watered	1	P3*P6	59	72	86	59.16	12.6	901.38	9.24	6.572	20.35	1.338
Well Watered	2	P3*P6	61	72	85	55.94	9.78	866.72	9.4	4.42	19.22	0.849
Well Watered	3	P3*P6	57	75	86	59.43	15	885.31	9.27	8.289	20.85	1.728
Well Watered	1	P4	78	96	100	65.6	55.8	1148	7.42	4.52	15	0.678
Well Watered	2	P4	76	94	100	85.4	60.8	1580.4	7.37	7.64	14	1.07
Well Watered	3	P4	77	92	101	80.6	63.6	1553.9	7.87	8.233	17	1.4
Well Watered	1	P4*P5	80	95	105	84.38	67.31	1402.31	7.58	8.423	18.31	1.542
Well Watered	2	P4*P5	82	97	106	82.85	63.59	1383.12	7.84	7.585	20.26	1.536
Well Watered	3	P4*P5	82	94	105	80.23	70.58	1421.19	7.07	9.997	17.44	1.744
Well Watered	1	P4*P6	55	72	86	77.6	64.33	1308.49	8.97	6.642	22.83	1.517
Well Watered	2	P4*P6	56	73	88	76.84	60.5	1383.1	9.35	5.215	22.34	1.165
Well Watered	3	P4*P6	56	72	87	82.09	64.29	1471.15	9.23	8.158	22.45	1.832
Well Watered	1	P5	83	98	107	73.4	42.8	873.4	6.9	6.9	19	1.311
Well Watered	2	P5	87	97	106	83	27.8	1101.4	6.81	8.5	18	1.53
Well Watered	3	P5	87	96	105	63	18.6	645.4	6.68	5.313	20	1.063
Well Watered	1	P5*P6	57	73	88	62.82	21.69	920.94	8.74	7.011	18.2	1.276
Well Watered	2	P5*P6	58	73	89	62.79	16.76	977.57	8.16	5.284	20.66	1.092
Well Watered	3	P5*P6	54	73	89	60.18	18.85	911.1	9.57	8.96	17.74	1.59
Well Watered	1	P6	54	69	77	50.2	27.4	938.6	10.68	3.02	22	0.664
Well Watered	2	P6	53	68	77	40.2	19	819.5	7.8	2.3	23	0.529
Well Watered	3	P6	52	68	77	42.3	17.3	811.2	7.56	1.89	21	0.397
Mild Water Deficit Stress	1	P1	81	91	97	39.2	7.8	406.99	4.52	2.563	14	0.359
Mild Water Deficit Stress	2	P1	81	92	98	49	10	385.98	4.6	1.429	16	0.229
Mild Water Deficit Stress	3	P1	77	89	96	23.8	8.6	432.55	5.32	1.889	15	0.283
Mild Water Deficit Stress	1	P1*P2	82	93	98	33.06	7.21	335.36	4.44	1.765	17.374	0.307
Mild Water Deficit Stress	2	P1*P2	83	94	98	25.3	7.4	328.66	5.01	1.226	15.223	0.187
Mild Water Deficit Stress	3	P1*P2	81	95	97	28.98	8.44	365.97	4.58	2.114	17.582	0.372
Mild Water Deficit Stress	1	P1*P3	81	92	96	25.38	6.78	288.64	4.67	2.028	14.492	0.294
Mild Water Deficit Stress	2	P1*P3	82	94	96	27.36	7.07	364.09	4.82	1.991	14.692	0.292
Mild Water Deficit Stress	3	P1*P3	82	94	97	28.31	6.46	342.21	4.79	2.24	14.855	0.333
Mild Water Deficit Stress	1	P1*P4	76	82	89	38.4	11.1	603.12	5.06	8.183	15.542	1.272
Mild Water Deficit Stress	2	P1*P4	76	83	90	46.58	9.85	615.12	4.83	6.601	15.458	1.02
Mild Water Deficit Stress	3	P1*P4	74	83	88	32.11	10.91	655.55	5.28	9.463	17.765	1.681
Mild Water Deficit Stress	1	P1*P5	82	92	98	29.04	7.2	291.7	3.99	1.247	16.6	0.207
Mild Water Deficit Stress	2	P1*P5	81	92	97	32.11	7.94	314.43	4.03	1.372	16.44	0.226
Mild Water Deficit Stress	3	P1*P5	82	92	98	30.63	7.83	313.48	4.83	1.626	16.685	0.271
Mild Water Deficit Stress	1	P1*P6	54	68	76	37.73	9.12	476.63	9.18	5.265	26.916	1.417
Mild Water Deficit Stress	2	P1*P6	54	69	78	32.08	10.99	355.29	8.93	3.557	23.748	0.845
Mild Water Deficit Stress	3	P1*P6	54	69	77	39.07	12.99	469.02	9.48	6.278	27.264	1.712
Mild Water Deficit Stress	1	P2	84	92	97	38.4	7.6	233.4	3.64	0.85	12	0.102
Mild Water Deficit Stress	2	P2	81	92	99	27	10.8	268.06	4.31	1.156	13	0.15
Mild Water Deficit Stress	3	P2	84	93	100	16.8	7	248.88	5.26	1.4	10	0.14
Mild Water Deficit Stress	1	P2*P3	83	94	98	25.68	6.15	271.93	4.32	2.378	15.135	0.36
Mild Water Deficit Stress	2	P2*P3	84	94	98	27.44	7.02	245.13	4.41	2.05	14.367	0.295
Mild Water Deficit Stress	3	P2*P3	83	95	97	25.76	8.1	371.01	4.6	2.728	15.579	0.425
Mild Water Deficit Stress	1	P2*P4	71	82	85	39.08	10.62	572.12	5.69	6.82	14.201	0.968
Mild Water Deficit Stress	2	P2*P4	75	81	88	33.95	10.84	552.42	5.33	4.533	13.991	0.634
Mild Water Deficit Stress	3	P2*P4	73	80	84	22.72	10.65	630.28	6.26	8.466	18.339	1.553
Mild Water Deficit Stress	1	P2*P5	84	97	100	27.08	5.81	219.92	3.66	1.046	20.011	0.209
Mild Water Deficit Stress	2	P2*P5	83	95	99	26.22	6.87	330.77	4.43	1.133	18.459	0.209
Mild Water Deficit Stress	3	P2*P5	82	95	99	24.53	8	291.19	4.32	1.046	18.159	0.19
Mild Water Deficit Stress	1	P2*P6	54	67	78	31.84	11.36	348.91	9.26	4.734	16.21	0.767
Mild Water Deficit Stress	2	P2*P6	53	67	78	37.06	8.65	275.41	8.15	4.101	17.1	0.701
Mild Water Deficit Stress	3	P2*P6	52	66	77	30.81	10.43	440.26	9.1	6.473	17.105	1.107
Mild Water Deficit Stress	1	P3	80	91	96	33	7.6	552.64	4.35	2.84	15	0.426
Mild Water Deficit Stress	2	P3	77	87	93	33	9.2	567	5.17	2.929	14	0.41
Mild Water Deficit Stress	3	P3	76	89	91	13	7.4	439.21	4.65	1.579	17	0.268
Mild Water Deficit Stress	1	P3*P4	71	80	88	31.65	9.22	581.25	5.09	6.817	14.961	1.02
Mild Water Deficit Stress	2	P3*P4	71	80	88	35.96	10.88	544.09	6.42	4.721	17.042	0.805
Mild Water Deficit Stress	3	P3*P4	73	80	89	36.6	9.24	610.48	5.11	8.516	15.021	1.279
Mild Water Deficit Stress	1	P3*P5	81	94	99	25.81	6.51	348.02	5.1	2.211	16.809	0.372
Mild Water Deficit Stress	2	P3*P5	83	93	99	28.16	7.02	332.38	3.95	1.848	18.704	0.346
Mild Water Deficit Stress	3	P3*P5	80	91	98	21.22	7.72	293.46	4.67	2.585	17.14	0.443
Mild Water Deficit Stress	1	P3*P6	53	67	76	31.05	10.54	461.84	9.44	4.762	23.456	1.117
Mild Water Deficit Stress	2	P3*P6	52	66	77	34.21	8.96	399.52	8.31	3.432	20.652	0.709
Mild Water Deficit Stress	3	P3*P6	54	67	77	35.26	10.31	491.05	9.22	7.38	24.549	1.812
Mild Water Deficit Stress	1	P4	75	86	92	53	14	730.43	7.4	6.143	16	0.983
Mild Water Deficit Stress	2	P4	75	88	97	45.8	10.2	760.58	5.48	4.167	18	0.75
Mild Water Deficit Stress	3	P4	76	88	94	23.2	10	699	4.98	5.5	15	0.825
Mild Water Deficit Stress	1	P4*P5	71	81	86	31.39	10.57	619.99	5.8	6.734	16.446	1.107
Mild Water Deficit Stress	2	P4*P5	72	82	86	32.9	11.81	601.7	5.63	4.447	17.322	0.77
Mild Water Deficit Stress	3	P4*P5	70	82	85	31.66	8.73	636.53	5.91	8.559	18.922	1.619
Mild Water Deficit Stress	1	P4*P6	54	67	76	32.21	12.48	491.18	9.27	12.184	25.948	3.161
Mild Water Deficit Stress	2	P4*P6	54	67	76	41.52	13.49	436.33	8.14	7.221	21.656	1.564
Mild Water Deficit Stress	3	P4*P6	52	67	77	35.49	12.88	416.23	10.04	8.47	24.807	2.101
Mild Water Deficit Stress	1	P5	81	90	100	45.2	6	309.39	3.98	1.231	17	0.209
Mild Water Deficit Stress	2	P5	81	92	97	42.4	4.4	350.78	6.14	2.333	16	0.373
Mild Water Deficit Stress	3	P5	81	92	101	17.8	5.2	380.18	2.79	1.059	18	0.191
Mild Water Deficit Stress	1	P5*P6	54	68	78	31.51	10.68	431.35	9.15	3.815	17.817	0.68
Mild Water Deficit Stress	2	P5*P6	54	66	77	34.86	10.77	357.53	8.07	2.843	17.591	0.5
Mild Water Deficit Stress	3	P5*P6	53	68	78	35.49	10.37	402.35	9.86	6.361	19.001	1.209
Mild Water Deficit Stress	1	P6	52	66	75	22.2	9.4	237.08	10.38	2.462	25	0.615
Mild Water Deficit Stress	2	P6	51	65	74	14	8.8	282.9	9.19	2.6	26	0.676
Mild Water Deficit Stress	3	P6	51	66	76	13.8	9.6	257.06	9.38	2.412	25	0.603
Severe Water Deficit Stress	1	P1	78	84	89	33.8	6.8	391.08	4.9	1.933	15	0.29
Severe Water Deficit Stress	2	P1	80	81	86	28.6	7.4	256	4.7	1.2	18	0.216
Severe Water Deficit Stress	3	P1	78	82	89	25.6	8.4	191.05	5.2	1	14	0.14
Severe Water Deficit Stress	1	P1*P2	84	89	93	21.26	7.37	256.63	5.37	0.616	18.217	0.112
Severe Water Deficit Stress	2	P1*P2	85	92	95	22.25	6.79	239.9	4.9	0.402	14.263	0.057
Severe Water Deficit Stress	3	P1*P2	85	90	94	22.96	7.32	227.68	4.22	0.954	18.177	0.173
Severe Water Deficit Stress	1	P1*P3	81	88	91	23.78	7.4	314.29	5.74	1.195	15.049	0.18
Severe Water Deficit Stress	2	P1*P3	79	87	90	22.39	7.62	273.56	5.39	0.753	16.228	0.122
Severe Water Deficit Stress	3	P1*P3	82	89	92	23.35	7.7	286.89	5.24	1.481	15.317	0.227
Severe Water Deficit Stress	1	P1*P4	82	86	89	27.18	9.71	509.35	5.32	2.453	16.988	0.417
Severe Water Deficit Stress	2	P1*P4	83	85	92	27.99	8.6	494.52	5.62	1.541	20.488	0.316
Severe Water Deficit Stress	3	P1*P4	83	86	91	27.3	10.9	542.51	5.57	4.437	17.487	0.776
Severe Water Deficit Stress	1	P1*P5	83	91	95	24.65	6.98	240.43	5.3	0.401	12.907	0.052
Severe Water Deficit Stress	2	P1*P5	80	88	92	22.26	6.8	197.39	5.44	0.477	14.439	0.069
Severe Water Deficit Stress	3	P1*P5	81	89	93	23.33	7.64	266.55	5.58	0.557	12.895	0.072
Severe Water Deficit Stress	1	P1*P6	51	67	74	26.76	10.82	423.38	9.65	4.484	20.978	0.941
Severe Water Deficit Stress	2	P1*P6	52	68	76	25.84	10.21	343.69	9.55	2.22	17.614	0.391
Severe Water Deficit Stress	3	P1*P6	50	66	80	25.32	10.91	328.98	9.91	6.138	21.858	1.342
Severe Water Deficit Stress	1	P2	81	88	90	22.6	6.2	156.55	4.3	0.677	10	0.068
Severe Water Deficit Stress	2	P2	84	89	92	24	4.2	119.76	4.2	0.5	11	0.055
Severe Water Deficit Stress	3	P2	81	87	95	16.8	8.4	123.13	4.7	0.573	10	0.057
Severe Water Deficit Stress	1	P2*P3	82	90	93	19.74	7.34	247.49	5.05	3.474	11.783	0.409
Severe Water Deficit Stress	2	P2*P3	83	91	95	18.1	6.36	213.35	4.86	0.92	13.037	0.12
Severe Water Deficit Stress	3	P2*P3	83	91	96	19.34	6.6	253.27	5.81	1.85	13.724	0.254
Severe Water Deficit Stress	1	P2*P4	77	83	90	23.82	8.62	437.93	5.96	3.373	17.269	0.582
Severe Water Deficit Stress	2	P2*P4	81	85	91	23.51	9.79	479.49	5.07	1.05	13.834	0.145
Severe Water Deficit Stress	3	P2*P4	81	84	92	23.15	10.84	566.93	5.97	5.364	15.034	0.806
Severe Water Deficit Stress	1	P2*P5	85	91	96	22.87	6.01	152.19	5.61	0.226	14.7	0.033
Severe Water Deficit Stress	2	P2*P5	80	88	92	20.66	6	196.06	4.81	0.212	13.871	0.029
Severe Water Deficit Stress	3	P2*P5	80	86	91	20.1	5.94	155.48	5.28	0.21	17.253	0.036
Severe Water Deficit Stress	1	P2*P6	54	65	86	22.7	9.38	352.35	8.47	3.232	18.91	0.611
Severe Water Deficit Stress	2	P2*P6	56	66	80	23.03	9.68	300.89	9.54	1.233	17.811	0.22
Severe Water Deficit Stress	3	P2*P6	51	65	80	21.11	9.81	314.83	9.86	4.78	22.738	1.087
Severe Water Deficit Stress	1	P3	77	82	84	20.6	6.8	255.15	5.6	1.423	14	0.199
Severe Water Deficit Stress	2	P3	75	81	86	23.4	8.2	283.35	5.1	1.452	13	0.189
Severe Water Deficit Stress	3	P3	77	81	85	20.4	5.4	181.32	4.8	0.868	15	0.13
Severe Water Deficit Stress	1	P3*P4	74	79	88	24.75	9.59	481.63	5.11	3.411	13.961	0.476
Severe Water Deficit Stress	2	P3*P4	75	79	87	25.77	9.26	522.22	5.56	1.617	13.856	0.224
Severe Water Deficit Stress	3	P3*P4	77	81	89	22.58	10.34	555.02	5.21	5.188	11.732	0.609
Severe Water Deficit Stress	1	P3*P5	84	88	94	21.11	6.94	281.47	4.71	1.327	15.716	0.209
Severe Water Deficit Stress	2	P3*P5	84	88	94	19.96	6.64	231.8	5.16	1.068	13.866	0.148
Severe Water Deficit Stress	3	P3*P5	81	85	92	19.3	7.51	239.21	5.68	1.833	16.996	0.312
Severe Water Deficit Stress	1	P3*P6	52	66	76	23	10.09	351.41	9.06	3.565	17.137	0.611
Severe Water Deficit Stress	2	P3*P6	51	65	76	23.87	9.68	318.32	9.32	2.283	17.25	0.394
Severe Water Deficit Stress	3	P3*P6	53	68	79	22.09	9.8	385.16	9.09	4.629	21.103	0.977
Severe Water Deficit Stress	1	P4	76	82	85	21	10.8	485.27	5.6	2.727	12	0.327
Severe Water Deficit Stress	2	P4	78	81	84	27.2	9.2	435.75	4.7	1.116	14	0.156
Severe Water Deficit Stress	3	P4	75	80	86	22.8	8.2	564.45	4.9	1.5	13	0.195
Severe Water Deficit Stress	1	P4*P5	78	82	90	22.37	9.85	537.23	5.16	2.921	15.103	0.441
Severe Water Deficit Stress	2	P4*P5	76	80	88	25.44	9.3	486.57	5.44	2.776	15.08	0.419
Severe Water Deficit Stress	3	P4*P5	80	83	91	20.82	10.74	512.08	5.48	4.739	16.703	0.792
Severe Water Deficit Stress	1	P4*P6	53	66	77	23.25	11.36	491.69	9.83	5.2	19.811	1.03
Severe Water Deficit Stress	2	P4*P6	52	67	78	23.21	10.9	406.49	10.38	2.637	21.596	0.57
Severe Water Deficit Stress	3	P4*P6	51	63	75	23.95	11.24	512.79	9.19	4.385	19.837	0.87
Severe Water Deficit Stress	1	P5	80	85	89	23.2	7	136.88	5.2	0.706	13	0.092
Severe Water Deficit Stress	2	P5	78	87	89	26.4	8.6	202.36	5.9	0.657	12	0.079
Severe Water Deficit Stress	3	P5	81	86	90	21.4	6.8	103.89	4.7	0.394	14	0.055
Severe Water Deficit Stress	1	P5*P6	54	67	78	23.67	11.51	378.91	9.35	5.147	14.597	0.751
Severe Water Deficit Stress	2	P5*P6	52	68	77	22.71	9.89	320.71	8.41	3.087	14.05	0.434
Severe Water Deficit Stress	3	P5*P6	54	68	79	23.64	10.71	331.87	9.53	4.263	17.959	0.766
Severe Water Deficit Stress	1	P6	50	65	76	15.6	7.4	220	9.8	2.156	20	0.431
Severe Water Deficit Stress	2	P6	49	66	75	16.4	8.2	194.32	8.4	1.632	18	0.294
Severe Water Deficit Stress	3	P6	49	64	75	20.6	9.1	257.62	10.4	2.923	21	0.614
